# Supplementary material for: Amelioration of Insulin Resistance by Whey Protein in a High-Fat Diet-Induced Pediatric Obesity Male Mouse Model
Source: Nutrients. 2024 May 25;16(11):1622. doi: 10.3390/nu16111622 (PMC11174045; doi:10.3390/nu16111622)
Supplement: Supplementary file 1 [file nutrients-16-01622-s001.zip]

Archive with 3 entries (3 files):
- Supplementary Table S1.pdf
- Supplementary Table S2.pdf
- Supplementary Tables S3.pdf
